# Supplementary material for: Diacetyl-induced bronchiolitis obliterans involves ubiquitin C upregulation and fibrosis-related gene activation in rats
Source: Front Pharmacol. 2025 Nov 28;16:1671557. doi: 10.3389/fphar.2025.1671557 (PMC12698636; doi:10.3389/fphar.2025.1671557)
Supplement: Supplementary file 1 [file Table1.xlsx]

## Sheet: Sheet1
gene_id	BO_1	BO_2	BO_3	Control_1	Control_2	Control_3	BO	Control	log2FoldChange	pvalue	padj	gene_name	gene_chr	gene_start	gene_end	gene_strand	gene_length	gene_biotype	gene_description	Family
ENSRNOG00000069624	198.333	149.655	164.295	0	0	0	170.761	0	9.81986	4.98159e-16	6.13972e-14	ENSRNOG00000069624	4	147700824	147706682	-	5638	protein_coding	- && sp|P03365|POL_MMTVB Gag-Pro-Pol polyprotein OS=Mouse mammary tumor virus (strain BR6) OX=11758 GN=gag-pro-pol PE=1 SV=3 && PF00692:dUTPase|PF00077:Retroviral aspartyl protease	-
ENSRNOG00000067090	131.504	113.037	148.292	0	0	0	130.944	0	9.43662	9.12327e-15	9.55764e-13	LOC120102367	4	147699286	147708381	-	4160	protein_coding	endogenous retrovirus group K member 21 Env polyprotein-like [Source:RGD Symbol;Acc:40972096] && sp|P10259|ENV_MMTVB Envelope glycoprotein gp70 OS=Mouse mammary tumor virus (strain BR6) OX=11758 GN=env PE=3 SV=1 && PF00517:Retroviral envelope protein	-
ENSRNOG00000012197	28.0254	753.052	431.008	0	0	2.50425	404.028	0.834751	8.81088	1.55432e-06	2.95164e-05	Bpifb2	3	142358051	142377044	+	2087	protein_coding	BPI fold containing family B, member 2 [Source:RGD Symbol;Acc:1310866] && sp|Q8C1E1|BPIB2_MOUSE BPI fold-containing family B member 2 OS=Mus musculus OX=10090 GN=Bpifb2 PE=2 SV=1 && PF01273:LBP / BPI / CETP family, N-terminal domain|PF02886:LBP / BPI / CETP family, C-terminal domain	-
ENSRNOG00000025757	1.0779	898.727	1816.85	0	6.1797	0	905.551	2.0599	8.77901	0.00130432	0.00889857	Myh6	15	28417616	28441720	-	6042	protein_coding	myosin heavy chain 6 [Source:RGD Symbol;Acc:62029] && sp|P02563|MYH6_RAT Myosin-6 OS=Rattus norvegicus OX=10116 GN=Myh6 PE=1 SV=2 && PF01576:Myosin tail|PF00063:Myosin head (motor domain)|PF02736:Myosin N-terminal SH3-like domain	-
ENSRNOG00000009797	140.127	159.208	169.629	1.25604	0	0	156.321	0.41868	8.73262	5.27019e-13	4.08971e-11	Aqp3	5	56239201	56244720	-	1801	protein_coding	aquaporin 3 (Gill blood group) [Source:RGD Symbol;Acc:68428] && sp|P47862|AQP3_RAT Aquaporin-3 OS=Rattus norvegicus OX=10116 GN=Aqp3 PE=2 SV=1 && PF00230:Major intrinsic protein	-
novel.648	0	0	0	120.58	48.4077	58.4326	0	75.8067	-8.72354	1.01812e-11	6.18179e-10	-	X	140517933	140518936	+	1004	-	- && - && -	-
ENSRNOG00000004678	1402.35	17007.4	8702.3	0	33.9884	34.2248	9037.33	22.7377	8.63109	1.11142e-07	2.9068e-06	Itln1	13	83948124	83958227	+	1127	protein_coding	intelectin 1 [Source:RGD Symbol;Acc:1561048] && sp|O88310|ITL1A_MOUSE Intelectin-1a OS=Mus musculus OX=10090 GN=Itln1 PE=1 SV=1 && -	-
ENSRNOG00000027432	59.2844	105.077	32.0055	0	0	0	65.4557	0	8.44327	1.03472e-10	5.17555e-09	R3hdml	3	152171382	152182151	+	932	protein_coding	R3H domain containing-like [Source:RGD Symbol;Acc:1305296] && sp|A2A5I3|CRSPL_MOUSE Peptidase inhibitor R3HDML OS=Mus musculus OX=10090 GN=R3hdml PE=3 SV=1 && PF00188:Cysteine-rich secretory protein family	-
ENSRNOG00000014327	1.0779	54.9266	106.685	0	0	0	54.2299	0	8.16672	0.00125716	0.00863302	Csrp3	1	98528068	98546653	-	963	protein_coding	cysteine and glycine rich protein 3 [Source:RGD Symbol;Acc:71092] && sp|P50463|CSRP3_RAT Cysteine and glycine-rich protein 3 OS=Rattus norvegicus OX=10116 GN=Csrp3 PE=1 SV=1 && PF00412:LIM domain	-
ENSRNOG00000012906	11.8569	164.78	121.621	0	0	0.834751	99.4193	0.27825	8.08014	3.09877e-06	5.41552e-05	Bcas1	3	159136083	159219106	-	3100	protein_coding	brain enriched myelin associated protein 1 [Source:RGD Symbol;Acc:628644] && sp|Q80YN3|BCAS1_MOUSE Breast carcinoma-amplified sequence 1 homolog OS=Mus musculus OX=10090 GN=Bcas1 PE=1 SV=3 && -	-
ENSRNOG00000002640	2.1558	120.998	20.2702	0	0	0	47.8079	0	7.98612	0.00117605	0.00815619	Serpinb5	13	22985557	23005756	+	2822	protein_coding	serpin family B member 5 [Source:RGD Symbol;Acc:69342] && sp|P70564|SPB5_RAT Serpin B5 OS=Rattus norvegicus OX=10116 GN=Serpinb5 PE=2 SV=1 && PF00079:Serpin (serine protease inhibitor)	-
ENSRNOG00000005826	2.1558	0.796038	0	234.879	184.361	208.688	0.983945	209.309	-7.76388	4.40693e-19	7.624e-17	RGD1562420	6	139450713	139451582	+	870	protein_coding	similar to hypothetical protein [Source:RGD Symbol;Acc:1562420] && sp|Q3T0W9|RL19_BOVIN 60S ribosomal protein L19 OS=Bos taurus OX=9913 GN=RPL19 PE=2 SV=1 && PF01280:Ribosomal protein L19e	-
novel.170	43.1159	234.035	135.49	1.25604	0	0.834751	137.547	0.69693	7.67123	3.62034e-11	1.99616e-09	-	13	83963983	83965329	-	282	-	- && sp|O88310|ITL1A_MOUSE Intelectin-1a OS=Mus musculus OX=10090 GN=Itln1 PE=1 SV=1 && -	-
novel.413	12.9348	81.1959	16.0028	0	0	0	36.7111	0	7.61176	1.92918e-07	4.71836e-06	-	3	155056907	155066390	-	533	-	- && - && -	-
ENSRNOG00000011006	29.1033	132.142	50.142	0	0	0.834751	70.4625	0.27825	7.5885	1.23707e-08	4.10693e-07	Stoml3	2	137572691	137590681	+	2242	protein_coding	stomatin like 3 [Source:RGD Symbol;Acc:1311090] && sp|Q6PE84|STML3_MOUSE Stomatin-like protein 3 OS=Mus musculus OX=10090 GN=Stoml3 PE=1 SV=2 && PF01145:SPFH domain / Band 7 family	-
ENSRNOG00000054428	0	0	0	20.0966	22.6589	57.5978	0	33.4511	-7.558	3.69986e-08	1.09078e-06	AABR07060971.1	4	97380738	97381526	+	423	protein_coding	- && sp|P06310|KV230_HUMAN Immunoglobulin kappa variable 2-30 OS=Homo sapiens OX=9606 GN=IGKV2-30 PE=3 SV=2 && PF07686:Immunoglobulin V-set domain	-
novel.545	1.0779	0	0	55.2658	61.797	56.7631	0.359299	57.942	-7.38029	3.7726e-09	1.41713e-07	-	6	135309293	135309830	-	456	-	- && sp|A0A0B4J1V6|HV373_HUMAN Immunoglobulin heavy variable 3-73 OS=Homo sapiens OX=9606 GN=IGHV3-73 PE=3 SV=1 && -	-
ENSRNOG00000052940	26.9475	15.9208	50.142	0	0	0	31.0034	0	7.35471	9.21043e-08	2.47762e-06	RGD1562156	10	100056504	100078190	-	1173	protein_coding	similar to MAIR-IIb [Source:RGD Symbol;Acc:1562156] && sp|Q8VCH2|CLM5_MOUSE CMRF35-like molecule 5 OS=Mus musculus OX=10090 GN=Cd300ld PE=1 SV=1 && PF07686:Immunoglobulin V-set domain	-
ENSRNOG00000014815	1.0779	28.6574	61.8774	0	0	0	30.5375	0	7.33812	6.40832e-06	0.000102495	Myoz2	2	211141463	211168221	-	1283	protein_coding	myozenin 2 [Source:RGD Symbol;Acc:1307669] && sp|Q9JJW5|MYOZ2_MOUSE Myozenin-2 OS=Mus musculus OX=10090 GN=Myoz2 PE=1 SV=1 && PF05556:Calcineurin-binding protein (Calsarcin)	-
ENSRNOG00000068123	3.23369	124.978	45.8746	0	1.02995	0	58.0288	0.343317	7.3041	0.00020032	0.00192628	Gm21976	2	29630068	29656873	+	747	protein_coding	predicted gene 21976 [Source:RGD Symbol;Acc:150345760] && sp|Q5T700|LRAD1_HUMAN Low-density lipoprotein receptor class A domain-containing protein 1 OS=Homo sapiens OX=9606 GN=LDLRAD1 PE=1 SV=1 && PF00057:Low-density lipoprotein receptor domain class A	-
novel.330	36.6485	138.511	96.0166	0	1.02995	0.834751	90.3919	0.621567	7.08171	8.26739e-10	3.51915e-08	-	2	38119015	38125319	-	2948	-	- && sp|P0DOH2|GGAG_FSVMD Glyco-Gag protein OS=Feline sarcoma virus (strain McDonough) OX=11778 PE=3 SV=1 && PF02093:Gag P30 core shell protein	-
ENSRNOG00000006878	0	0	1.06685	70.3382	32.9584	33.39	0.355617	45.5622	-7.02552	7.62313e-08	2.09752e-06	Slc26a3	6	48023892	48064772	+	2829	protein_coding	solute carrier family 26 member 3 [Source:RGD Symbol;Acc:620623] && sp|Q924C9|S26A3_RAT Chloride anion exchanger OS=Rattus norvegicus OX=10116 GN=Slc26a3 PE=2 SV=1 && PF00916:Sulfate permease family|PF01740:STAS domain	-
ENSRNOG00000014409	2.1558	405.979	618.774	0	6.1797	1.6695	342.303	2.6164	7.02252	0.000352252	0.00304977	Myl7	14	80779776	80783244	-	1840	protein_coding	myosin light chain 7 [Source:RGD Symbol;Acc:1308262] && sp|Q9QVP4|MLRA_MOUSE Myosin regulatory light chain 2, atrial isoform OS=Mus musculus OX=10090 GN=Myl7 PE=1 SV=1 && -	-
ENSRNOG00000066797	0	0	0	26.3768	26.7787	15.8603	0	23.0053	-7.00398	3.66452e-07	8.19713e-06	ENSRNOG00000066797	18	83809336	83818364	-	679	lncRNA	- && - && -	-
ENSRNOG00000017833	2.1558	97.1166	161.094	1.25604	0	0.834751	86.789	0.69693	6.99832	3.70037e-07	8.26752e-06	Actn2	17	58142625	58210622	+	3539	protein_coding	actinin alpha 2 [Source:RGD Symbol;Acc:1308097] && sp|Q9JI91|ACTN2_MOUSE Alpha-actinin-2 OS=Mus musculus OX=10090 GN=Actn2 PE=1 SV=2 && PF00307:Calponin homology (CH) domain|PF00435:Spectrin repeat	-
ENSRNOG00000021771	5.38949	58.9068	6.40111	0	0	0	23.5658	0	6.97358	1.66139e-05	0.000233972	Trim29	8	43682221	43706992	+	3991	protein_coding	tripartite motif-containing 29 [Source:RGD Symbol;Acc:1307858] && sp|Q8R2Q0|TRI29_MOUSE Tripartite motif-containing protein 29 OS=Mus musculus OX=10090 GN=Trim29 PE=1 SV=1 && -	-
ENSRNOG00000042251	15.0906	31.8415	23.4707	0	0	0	23.4676	0	6.96349	4.81901e-07	1.04933e-05	Cd300ld	10	100083490	100115821	-	1399	protein_coding	Cd300 molecule-like family member D [Source:RGD Symbol;Acc:2319739] && sp|Q6SJQ5|CLM3_MOUSE CMRF35-like molecule 3 OS=Mus musculus OX=10090 GN=Cd300ld3 PE=1 SV=1 && PF07686:Immunoglobulin V-set domain	-
ENSRNOG00000011923	28.0254	21.493	20.2702	0	0	0	23.2628	0	6.94436	3.52213e-07	7.91619e-06	Mgarp	2	135431283	135439612	-	1213	protein_coding	mitochondria-localized glutamic acid-rich protein [Source:RGD Symbol;Acc:1586369] && sp|Q8VI64|HUMMR_MOUSE Protein MGARP OS=Mus musculus OX=10090 GN=Mgarp PE=1 SV=1 && PF14962:Mitochondria Localisation Sequence	-
ENSRNOG00000064150	12.9348	35.0257	20.2702	0	0	0	22.7435	0	6.92015	9.17889e-07	1.85516e-05	LOC102550221	17	83659433	83682702	+	1952	lncRNA	uncharacterized LOC102550221 [Source:RGD Symbol;Acc:7735814] && - && -	-
ENSRNOG00000019846	12103.7	160830	100541	111.788	1384.25	877.323	91158.3	791.122	6.84819	1.72926e-08	5.5269e-07	Muc5b	1	196916825	196949250	+	13329	protein_coding	mucin 5B, oligomeric mucus/gel-forming [Source:RGD Symbol;Acc:1561983] && sp|Q9HC84|MUC5B_HUMAN Mucin-5B OS=Homo sapiens OX=9606 GN=MUC5B PE=1 SV=3 && PF00094:von Willebrand factor type D domain|PF13330:Mucin-2 protein WxxW repeating region|PF01826:Trypsin Inhibitor like cysteine rich domain|PF08742:C8 domain	-
